# Supplementary material for: Caveolin-1 knockout improves CFA-induced inflammatory pain in adult mice through modulating the cGAS STING pathway and autophagy
Source: PLoS One. 2025 Oct 9;20(10):e0333646. doi: 10.1371/journal.pone.0333646 (PMC12510588; doi:10.1371/journal.pone.0333646)
Supplement: S2 File — (XLSX) [file pone.0333646.s002.xlsx]

## Sheet: Fig 2B
BL	CFA-1d	CFA-3d	CFA-5d	CFA-7d
1	4.61538	4.30769	3.92308	2.61538
1.23077	4.42308	3.76923	3.76923	2.23077
1.11539	4.61538	3.69231	3.5	3.34615
1.46154	4.65385	5.07692	5.07692	2.88462
1.19231	5.23077	3.92308	4.23077	2.65385
1.26923	4.15385	4.26923	4.15385	1.96154

## Sheet: Fig 2C
	BL	CFA-1d	CFA-3d	CFA-5d	CFA-7d
Cav1/Actin	1.12	1.4	1.31	1.38	1.32
	1.09	1.51	1.84	1.35	1.35
	1.01	1.54	1.55	1.53	1.13
	1.21	1.58	1.3	1.4	1.18
	1.13	1.52	1.5	1.26	1.01

## Sheet: Fig 3A
Withdrawal threshold(g)
BL	2	1.10892	2	1.5	1.18	1.27613	2	1.39	2	2	1.39	1.49	0.93	1.15	1.39	WT+Saline
D1	1.83176	1.01458	0.96	1.49	1.9	1.23	1.9	1.5	1.28	2.0537	0.78	1.03	1.70383	1.83	1.26157
D3	1.22887	1.26157	0.93	1.51	2.05	1.39	1.37	1.3658	2.0537	1.83176	1.33875	1.502	1.83176	2.08809	1.14705
D5	1.83176	1.05749	1.14705	1.83176	2.42214	1.502	1.90127	1.48808	2.42214	1.502	1.502	1.39302	1.502	1.26157	1.27613
D7	1.502	1.01219	1.01219	1.18046	2.16767	1.39302	1.83176	1.22887	1.83977	1.83977	1.58337	1.27613	2.42214	1.83176	1.22887
BL	1.01219	2.16767	1.9	1.58	1.3658	1.39302	0.94	1.18046	2.05	2.42214	1.27613	1.34	2.42214	1.51269	1.39302	WT+CFA
D1	0.452461	0.0222398	0.02	0.02	0.02	0.13636	0.02	0.02	0.02	0.0355156	0.02	0.02	0.0355156	0.02	0.02
D3	0.26458	0.0265526	0.0222398	0.02	0.02	0.02	0.02	0.02	0.0691045	0.0319232	0.02	0.02	0.0224001	0.02	0.02
D5	0.0691045	0.02	0.02	0.0461271	0.166238	0.0224001	0.02	0.02	0.02	0.02	0.02	0.02	0.02	0.0269308	0.04
D7	0.40995	0.366791	0.433711	0.447913	0.319848	0.40995	0.0395788	0.363308	0.433711	0.0269308	0.195952	0.02	0.233847	0.447913	0.570238
BL	1.33335	1.33	1.09	1.01	2	1.26	2.08809	0.92	1.83176	1.70383	1.76	1.58	1.15	1.9	1.83176	Cav1-/-+Saline
D1	1.0881	2	1.01219	1.28	0.79	1.28	1.6	1.01	1.58	1.59533	1.83176	1.502	1.22887	1.83176	1.37
D3	1.3658	1.26157	0.915957	1.502	1.22887	1.33335	2.16767	0.9433	1.502	1.502	1.70383	1.70383	1.27613	1.502	2.0537
D5	1.01458	1.59533	1.14705	1.01219	1.03553	1.18046	1.83176	1.14705	1.59533	1.83176	1.48808	1.3658	1.10892	1.90127	1.58337
D7	0.963871	1.33875	1.05749	1.502	1.0881	1.502	1.83977	1.0881	1.39302	2.16767	1.76155	1.39302	1.33335	2.08809	1.83977
BL	1.01219	2.16767	1.9	1.58	1.3658	1.39302	0.94	1.18046	2.05	2.42214	1.27613	1.34	2.42214	1.51269	1.39302	Cav1-/-+CFA
D1	0.589655	0.630378	0.626528	0.742708	0.860169	0.622373	0.508924	0.802396	0.988162	0.398376	0.711915	0.634561	0.927716	0.86922	1.00145
D3	0.778939	0.670249	0.810265	0.858911	0.819176	0.73622	0.898378	0.848232	0.72338	0.605078	0.650164	0.840564	0.733503	0.815483	0.700833
D5	0.777999	0.663539	0.611046	0.513391	0.302518	0.324952	0.706482	0.604847	0.425881	0.731534	0.727711	0.518777	0.360888	0.381525	0.394945
D7	0.52	0.42	0.829827	0.52	0.319848	0.32	0.0395788	0.32	0.32	0.526931	0.0298272	0.82	0.52	0.9224	0.89

## Sheet: Fig 3B
Thermal Latency(s)
BL	16.57	17.94	16.04	17.87	16.31	16.45	16.62	18.62	15.27	16.21	16.63	15.04	16.38	15.23	16.03	WT+Saline
D1	17.27	16.62	18.23	15.71	20.18	15.77	14.97	17.97	16.87	14.79	14.89	11.21	15.28	14.94	14.77
D3	12.23	18.53	24.12	16.93	18.68	15.01	14.91	19.77	15.66	17.21	17.65	16.12	15.64	16.88	14.66
D5	13.44	18.56	20.11	18.69	17.77	13.68	15.64	16.43	14.89	18.34	15.43	15.43	17.33	13.45	16.19
D7	15.64	16.45	19.45	17.55	20.64	14.71	15.88	17.46	16.56	16.68	16.68	14.68	17.13	15.68	15.01
BL	18.9	15.47	13.14	14.14	13.57	15.98	14.13	16.62	14.02	12.45	17.97	15.9	12.9	13.08	17.25	WT+CFA
D1	10.94	10.31	4.74	6.65	3.77	4.41	3.65	3.88	4.37	6.49	6.33	2.66	6.94	10.62	3.49
D3	9.75	12.01	5.45	8.62	3.39	4.24	5.93	6.75	4.68	9.41	5.81	3.92	6.55	9.97	3.77
D5	8.93	5.6	7.08	4.26	6.89	2.66	9.85	8.97	6.88	3.84	5.32	7.23	5.13	4.99	10.79
D7	6.65	5.78	8.97	3.99	6.33	5.88	11.57	11.04	10.23	3.65	7.22	11.24	5.07	4.49	9
BL	13.56	18.42	14.7	15.3	15.35	14.14	19.45	13.3	20.78	16.11	17.9	17.17	18.04	16.94	15.69	Cav1-/-+Saline
D1	11.53	19.45	13.67	14.28	12.34	13.13	16.43	11.29	18.76	16.09	15.88	17.15	19.02	14.91	12.67
D3	12.5	20.44	12.66	15.25	14.32	15.69	18.44	10.27	17.75	15.08	16.87	15.13	17.01	16.89	14.66
D5	14.55	17.48	15.68	16.29	14.37	16.93	17.4	14.32	21.79	17.1	18.91	17.16	20.03	17.93	14.68
D7	13.52	21.47	11.64	12.27	9.33	15.89	18.41	12.26	19.73	16.74	15.86	18.12	19	15.88	15.65
BL	19.45	19.88	15.41	12.91	14.57	15.66	15.13	17.62	16.34	16.91	16.37	15.82	16.77	11.65	10.28	Cav1-/-+CFA
D1	6.52	6.24	6.45	6.87	7.29	7.29	7.85	5.1	6.79	6.67	6.52	6.53	7.91	6.24	5.79
D3	7.17	7.58	7.76	7.23	7.85	7.85	6.52	5.15	7.44	7.03	7.12	7.72	6.87	5.42	4.44
D5	8.69	6.91	6.67	6.09	6.52	6.52	7.12	6.18	6.33	6.45	6.79	7.88	7.23	4.57	4.33
D7	5.11	7.03	7.29	5.71	7.12	7.12	6.79	6.26	6.58	7.76	4.33	7.15	6.09	7.58	5.68

## Sheet: Fig 3C
Paw swelling(mm)
BL	1.9	2.2	2.1	2.3	2.1	2.4	2.1	2	2.3	1.9	2	2.1	2.2	2.1	2.4	WT+Saline
D1	2.1	2.7	2.4	2.5	2.2	2.6	2.3	2.1	2.4	2.2	2.1	2.3	2.4	2.4	2.6
D3	1.9	2.3	2	2.3	2.1	2.4	2.2	2	2.2	2	2	2	2.2	2.1	2.4
D5	2	2.2	2	2.3	2.1	2.3	2.1	2	2.3	1.9	2	2	2.2	2.1	2.4
D7	2	2.2	2	2.3	2.1	2.4	2.1	2	2.3	1.9	2	2	2.2	2.1	2.4
BL	2.3	2.1	2.2	2.3	2.1	4.9	2.1	2.2	2.4	2.1	2.4	2.2	2.4	2.6	2	WT+CFA
D1	5.2	4.8	4.7	5	4.8	3.7	4.8	5.3	4.8	4.8	5.1	4.8	5	5.1	4.9
D3	4.2	4	3.9	4.5	3.7	3.2	4.2	4.1	3.7	4	4.6	4.1	4.1	4.5	4.2
D5	3.3	3.6	3.6	4	3.1	2.8	3.7	3.7	3.1	3.6	3.7	3.6	3.5	4	3.5
D7	3	3	3.1	3.6	2.9	2.8	3.2	3.2	2.8	3	3.3	3	3.1	3.6	3.1
BL	1.5	2.1	1.7	1.8	2.2	2.1	2.3	2.1	1.9	2	2.3	2.1	2.1	2.3	2.1	Cav1-/-+Saline
D1	2.4	2.4	2.7	2.9	2.8	2.4	2.5	2.3	2	2.2	2.6	2.3	2.4	2.5	2.4
D3	2.3	2	2.5	1.8	2.8	2.5	2.2	2.2	1.9	2	2.3	2.2	2.2	2.3	2.1
D5	2.8	2.7	2.5	1.8	2.2	2.1	2.3	2.1	1.9	2	2.3	2.1	2.1	2.3	2.1
D7	2.2	2.1	2.5	1.8	2.2	2.1	2.3	2.1	1.9	2	2.2	2.1	2.1	2.3	2.1
BL	2.1	2.3	2.2	2.4	2.3	2.2	2.1	2	2.2	2.1	1.9	2.4	2.2	2.1	2.2	Cav1-/-+CFA
D1	3.7	3.8	3.6	3.8	4.2	3.9	3.7	3.6	3.6	3.8	4.1	3.9	3.9	3.8	4
D3	3.1	3.2	3	3.2	3.7	3.1	3.2	3.1	3.1	3.2	3.6	3.1	3.3	3.2	3.5
D5	2.7	2.7	2.7	2.9	3.1	2.8	2.8	2.8	2.8	2.7	3.2	3	3	2.8	3.1
D7	2.5	2.5	2.4	2.7	2.6	2.5	2.6	2.4	2.5	2.4	2.7	2.7	2.7	2.5	2.7

## Sheet: Fig 3D
WT+Saline	WT+CFA	Cav1-/-+Saline	Cav1-/- +CFA
0.95642	1.49001	1.03613	1.3559
0.89652	1.53212	1.02575	1.20357
0.80015	1.53677	1.02557	1.15535
0.89536	1.68523	0.93654	1.31026
1.02364	1.83651	0.85123	1.42091
0.92143	1.65896	0.89635	1.31025
0.95365	1.76626	0.93216	1.20266
0.97523	1.86345	0.88523	1.19645
0.88541	1.76256	0.70654	1.26587
0.82569	1.66382	0.79351	1.36512

## Sheet: Fig 3E
Inflammation socre
WT+Saline	WT+CFA	Cav1-/-+Saline	Cav1-/-+CFA
1	3	1	2
0	3	0	1
1	2	0	2
0	3	0	1

## Sheet: Fig 4C
WT+Saline	WT+CFA	Cav1-/-+Saline	Cav1-/-+CFA
1.14164	12.1631	0.799837	3.06257
1.18464	8.42364	0.64817	2.9851
1.28145	7.03448	0.691489	2.83418
1.11299	4.17308	0.710929	3.2817
1.16563	6.79486	0.783377	2.97821
1.61453	4.53503	0.8054	4.66252

## Sheet: Fig 4D
WT+Saline	WT+CFA	Cav1-/-+Saline	Cav1-/-+CFA
0.927659	1.90748	0.313166	0.958157
0.885768	2.68514	0.541488	0.719467
0.758734	1.53865	0.345079	1.34568
0.845768	1.82978	0.390935	1.39636
0.879649	1.9611	0.736284	0.873573
0.88987	3.16382	0.665111	1.36131

## Sheet: Fig 4E
WT+Saline	WT+CFA	Cav1-/-+Saline	Cav1-/-+CFA
1.08291	2.2308	1.03105	1.56218
1.12	1.89001	0.860013	1.72
1.05	2.12002	1.01	1.39001

[truncated: 19 more sheets: Fig 4F, Fig 4G, Fig 4H, Fig 5B, Fig 5D, Fig 6A, Fig 6B, Fig 6C, Fig 6D, Fig 6E, Fig 6F, Fig 6G, Fig 6H, Fig 7A, Fig 7B, Fig 7C, Fig 7D, Fig 7E, Fig 7F]
